# Supplementary material for: Excitation Energy Transfer Dynamics from Carotenoid to Bacteriochlorophyll a in the LH2 Complex of Rhodobacter sphaeroides: Insights from Reconstitution Experiments with Carotenoids and B800 Bacteriochlorophyll a
Source: Molecules. 2025 Feb 10;30(4):814. doi: 10.3390/molecules30040814 (PMC11858093; doi:10.3390/molecules30040814)
Supplement: Supplementary file 1 [file molecules-30-00814-s001.zip]

Archive with 1 entries (1 files):
- molecules-3440246-supplementary.pdf
